# Supplementary material for: Should I stay or should I go? Individual movement decisions during group departures in red-fronted lemurs
Source: R Soc Open Sci. 2019 Mar 20;6(3):180991. doi: 10.1098/rsos.180991 (PMC6458422; doi:10.1098/rsos.180991)
Supplement: Data & scripts [file rsos180991supp2.zip]

Archive with 1 entries (1 files):
- rsos180991_si_002.7z
